# Supplementary material for: The ability of SABRE, a new quantitative receptor function model, to quantify receptor binding from even challenging concentration-effect data with a single unified fit
Source: Front Pharmacol. 2026 Jan 29;17:1715771. doi: 10.3389/fphar.2026.1715771 (PMC12894327; doi:10.3389/fphar.2026.1715771)
Supplement: Supplementary file 1 [file DataSheet2.zip]

Archive with 1 entries (1 files):
- Supplementary-Database.prism
